# Supplementary material for: Estimating the Carbon Footprint of Healthcare in the Canton of Geneva and Reduction Scenarios for 2030 and 2040
Source: Int J Environ Res Public Health. 2024 May 28;21(6):690. doi: 10.3390/ijerph21060690 (PMC11204316; doi:10.3390/ijerph21060690)
Supplement: Supplementary file 1 [file ijerph-21-00690-s001.zip]

Archive with 4 entries (4 files):
- ijerph-2973701-supplementary_emissionfactors.xlsx
- __MACOSX/._ijerph-2973701-supplementary_emissionfactors.xlsx
- ijerph-2973701-supplementary.pdf
- __MACOSX/._ijerph-2973701-supplementary.pdf
