# Supplementary material for: Estimating the Carbon Footprint of Healthcare in the Canton of Geneva and Reduction Scenarios for 2030 and 2040
Source: Int J Environ Res Public Health. 2024 May 28;21(6):690. doi: 10.3390/ijerph21060690 (PMC11204316; doi:10.3390/ijerph21060690)
Supplement: Supplementary file 1 [file ijerph-21-00690-s001.zip › ijerph-2973701-supplementary_emissionfactors.xlsx]

## Sheet: Emission factors
Category	Source	Name	Unit	kg CO2eq
Electricity	OCSTAT (canton statistic office) and OCEN (canton energy office), calculation DDC (sustainability and climate directorate) and OCEN 2022	Mean for Geneva electricity	KWh
Heating, mean	FSO (Average: heating system and heating energy source weighted by frequency, by canton) and our own calculation	Mean heating mix Geneva	KWh	0.2584
fuels and combustibles	EcoInvent 3.7	petrol, litres	Litres
	EcoInvent 3.7	Diesel, litres	Litres			Densité
	KBOB 2022	Wood	MWh	20.35			Oui	102	Mise à jour des valeurs selon le KBOB 2022
	KBOB 2022	Heating pumps - MWh	MWh	40			Oui	11.56	Mise à jour des valeurs selon le KBOB 2022
	KBOB 2022	renewable, mean	MWh	15			Oui	300	Mise à jour des valeurs selon le KBOB 2022
	KBOB 2022	Other combustibles	MWh	324			Oui	165.3	Mise à jour des valeurs selon le KBOB 2022
	KBOB 2022	District heating - MWh	MWh	67			Oui	11.56
	KBOB 2022	thermic solar - MWh	MWh	42			Non
	EcoInvent 3.5	Bio-diesel, litres	Litres				Non
	KBOB 2022	Gaz naturel, kilogrammes	kg	2.14607			Oui	290.76	Mise à jour des valeurs selon le KBOB 2022
	KBOB 2022	natural gas - MWh	MWh	230			Oui	304.4	Mise à jour des valeurs selon le KBOB 2022
	KBOB 2022	Kerosene	MWh	665			Oui	307.48	Mise à jour des valeurs selon le KBOB 2022
	KBOB 2022	heating oil - MWh	MWh	324
	EcoInvent 3.7	refrigerant gas	kg
Water and waste water treatment	EcoInvent 3.7	Waste water treatment	m3
	EcoInvent 3.7	Drinking water	m3
Transport and mobility
	OCSTAT and our own calculation	average transport in Geneva	km	0.131582
	EcoInvent 3.7	Ambulance	pkm
	EcoInvent 3.7	Van	tkm
	EcoInvent 3.7	Minibus	pkm
	EcoInvent 3.7	Park and Ride	pkm
	EcoInvent 3.7	Carpooling	pkm
	Mobitool v3.0	Transport, passenger car, diesel	vkm	0.282913
	Mobitool v3.0	Transport, passenger car, electric	vkm	0.122953
	Mobitool v3.0	Transport, passenger car, petrol	vkm	0.279721
	Mobitool v3.0	Transport, passenger car, natural gas	vkm	0.225104
	Mobitool v3.0	Transport, passenger car, hybrid	vkm	0.253574
	Mobitool v3.0 - mean	Transport, passenger train	pkm	0.002
	Mobitool v3.0	Transport, passenger, aircraft, average	pkm	0.3046
	Mobitool v3.0	Transport, passenger, aircraft, economy	pkm	0.23245
	Mobitool v3.0	Transport, passenger, aircraft, business	pkm	0.4119
	Mobitool v3.0	Transport, public transports	pkm	0.0065
	Mobitool v3.0	Transport, mean light modes of transport (walk, bicycle)	vkm	0.015
	Mobitool v3.0	Transport, passenger, motorcycles	vkm	0.169966
Food	University Hospital of Geneva / EcoInvent 3.7	Complete vegetarian dish	p
	University Hospital of Geneva / EcoInvent 3.7	Complete dish, with meat	p
	University Hospital of Geneva / EcoInvent 3.7	Snack, vegetarian	p
	University Hospital of Geneva / EcoInvent 3.7	Bakery	kg
	University Hospital of Geneva / EcoInvent 3.7	Snack, with meat	p
	University Hospital of Geneva / EcoInvent 3.7	Coffee, per cup	p
	University Hospital of Geneva / EcoInvent 3.7	Charcuterie	kg
	University Hospital of Geneva / EcoInvent 3.7	Veal	kg
	University Hospital of Geneva / EcoInvent 3.7	Horse	kg
	University Hospital of Geneva / EcoInvent 3.7	Prok	kg
	University Hospital of Geneva / EcoInvent 3.7	Chicken	kg
	University Hospital of Geneva / EcoInvent 3.7	Beef	kg
	University Hospital of Geneva / EcoInvent 3.7	Lamb	kg
	University Hospital of Geneva / EcoInvent 3.7	Fish	kg
	University Hospital of Geneva / EcoInvent 3.7	Butter	kg
	University Hospital of Geneva / EcoInvent 3.7	Cheese	kg
	University Hospital of Geneva / EcoInvent 3.7	Milk	kg
	University Hospital of Geneva / EcoInvent 3.7	Cream	kg
	University Hospital of Geneva / EcoInvent 3.7	Yogurt	kg
	University Hospital of Geneva / EcoInvent 3.7	Eggs	kg
	University Hospital of Geneva / EcoInvent 3.7	Fruits	kg
	University Hospital of Geneva / EcoInvent 3.7	Vegetables	kg
	University Hospital of Geneva / EcoInvent 3.7	Sugar	kg
	University Hospital of Geneva / EcoInvent 3.7	Flour	kg
	University Hospital of Geneva / EcoInvent 3.7	Bread	kg
	University Hospital of Geneva / EcoInvent 3.7	Polenta	kg
	University Hospital of Geneva / EcoInvent 3.7	Fruit juice	Litres
	University Hospital of Geneva / EcoInvent 3.7	mineral water	Litres
	University Hospital of Geneva / EcoInvent 3.7	Alcohol	Litres
	University Hospital of Geneva / EcoInvent 3.7	Potatoes	kg
	University Hospital of Geneva / EcoInvent 3.7	Rice	kg
	University Hospital of Geneva / EcoInvent 3.7	Pasta	kg
	University Hospital of Geneva / EcoInvent 3.7	Lentils	kg
	University Hospital of Geneva / EcoInvent 3.7	vegetal oil	kg
Other	EcoInvent 3.7	Computer	p
	EcoInvent 3.7	Screen	p
	EcoInvent 3.7	Tablet	p
	EcoInvent 3.7	Smartphones	p
	EcoInvent 3.7	Server	p
	EcoInvent 3.7	Router	p
	EcoInvent 3.7	Process paper (examining table)	kg			Facteur conversion USD02-CHF19	1.793	1USD=1.793CHF
	EcoInvent 3.7	Single-use plastics	kg
	EcoInvent 3.7	Cleaning products	kg
	EcoInvent 3.7	Laundry products	kg
	EcoInvent 3.7	Cleaning products	kg
	University Hospital of Geneva / EcoInvent 3.7	Nappies	p
	EcoInvent 3.9.1	Laundry	kg
	EcoInvent 3.7	Fabrics	kg
	EcoInvent 3.7	Laptop	p
	EcoInvent 3.7	Printers	p
	EcoInvent 3.7	Batteries	kg
	EcoInvent 3.7	Bois	tonnes
	EcoInvent 3.7	cardboard	tonnes
	EcoInvent 3.7	plastic film	tonnes
	EcoInvent 3.7	Paper	kg
	EcoInvent 3.9.1	Printer toner	kg
Various expenses	CH I/O	Immaterial services (consulting)	CHF 2019	0.0984854
	CH I/O	Medical furniture	CHF 2019	0.35		en 2018 1 CHF = 0,8669 EUR, 1 CHF en 2018 = 0.99 CHF en 2022, 2,5% TVA sur médocs
	CH I/O	Office furniture	CHF 2019	0.35
	CH I/O	IT equipment	CHF 2019	0.205822
	CH I/O	Other expenses	CHF 2019	0.18
Waste	EcoInvent 3.7	Electrical and electronic waste	tonnes
	EcoInvent 3.7	Medical waste	tonnes
	EcoInvent 3.7	Special waste	tonnes
	EcoInvent 3.7	Building site waste	tonnes
	EcoInvent 3.7	Incinerable waste	tonnes
	EcoInvent 3.7	Recycled waste	tonnes
Medicines and medical devices	EcoInvent 3.7	Aligal	kg
	EcoInvent 3.7	Argon	kg
	EcoInvent 3.7	Azote	kg
	EcoInvent 3.7	liquid nitrogen	kg
	EcoInvent 3.7	Biogon 290 CE	kg
	EcoInvent 3.7	Carbon dioxide CO2	kg
	EcoInvent 3.7	SF6	kg
	EcoInvent 3.7	Helium	kg
	EcoInvent 3.7	Hydrogen	kg
	Andersen et al., 2012	Sevoflurane	kg	130
	Andersen et al., 2012	Desflurane	kg	2540
	Andersen et al., 2012	Isoflurane	kg	510
	EcoInvent 3.7	Oxygen	kg
	EcoInvent 3.7	Propan	kg
	EcoInvent 3.7	Nitrous oxide	kg
	Janson C. et al., 2020	Relvar® Ellipta 92/22 μg	Unit	0.8
	Janson C. et al., 2020	Anoro® Ellipta 55/22 μg	Unit	0.8
	Janson C. et al., 2020	Incruse® Ellipta 55 μg	Unit	0.75
	Janson C. et al., 2020	Serevent ® Diskus 50 μg	Unit	0.75
	Janson C. et al., 2020	Seretide® Diskus 50/500 μg	Unit	0.9
	Janson C. et al., 2020	Serevent® Aerosol 25 μg	Unit	19
	Janson C. et al., 2020	Seretide® Aerosol 25/250 μg	Unit	19
	Janson C. et al., 2020	Ventolin® Aerosol 100 μg	Unit	28
	Janson C. et al., 2020	Ventolin® Diskus 200 μg	Unit	0.6
	Abhijeet G. Parvatker et al., 2019	Dexmedetomidine	kg AP	3006
	Abhijeet G. Parvatker et al., 2019	Morphin	kg AP	1506
	Abhijeet G. Parvatker et al., 2019	Hydromorphone	kg AP	799
	Abhijeet G. Parvatker et al., 2019	Midazolam	kg AP	444
	Abhijeet G. Parvatker et al., 2019	Phenylephrine	kg AP	171
	Abhijeet G. Parvatker et al., 2019	Rocuronium Bromide	kg AP	144
	Abhijeet G. Parvatker et al., 2019	Ketamin	kg AP	140
	Abhijeet G. Parvatker et al., 2019	Remifentanil	kg AP	103
	Abhijeet G. Parvatker et al., 2019	Fentanyl	kg AP	96
	Abhijeet G. Parvatker et al., 2019	Ephedrine Hydrochloride	kg AP	82
	Abhijeet G. Parvatker et al., 2019	Glycopyrrolate	kg AP	76
	Abhijeet G. Parvatker et al., 2019	Ondansetron	kg AP	37
	Abhijeet G. Parvatker et al., 2019	Ropivacaine HCl	kg AP	36
	Abhijeet G. Parvatker et al., 2019	Epinephrine	kg AP	34
	Abhijeet G. Parvatker et al., 2019	Lidocaine	kg AP	29
	Abhijeet G. Parvatker et al., 2019	Bupivacaine HCl8	kg AP	23
	Abhijeet G. Parvatker et al., 2019	Neostigmine methylsulfate	kg AP	22
	Abhijeet G. Parvatker et al., 2019	Propofol	kg AP	21
	Abhijeet G. Parvatker et al., 2019	Sugammadex	kg AP	12
	Abhijeet G. Parvatker et al., 2019	Succinylcholine	kg AP	11
	BaseEmpreinte ADEME V23.1	Medicines	k-euros without tax 2018	500
	Our calculation from the BaseEmpreinte with tax and inflation included	Medicines	k-CHF including tax and inflation	418.649
	TheShiftProject Excel Chiffrage 2023 v1.0.a	Medical devices	k-euros without tax 2018	315		1000 euros 2018 HT = 1194,31715 CHF 2022 TTC
	Our calculation from the BaseEmpreinte with tax and inflation included	Medical devices	k-CHF including tax and inflation	263.749		1000 euros 2018 HT = 1194,31715 CHF 2022 TTC
